# Supplementary material for: Investigating Excited States and Absorption Spectra of the Poly-cyclopenta-dithiophene-benzothiadiazole Oligomers (Poly-CPDTBT)—A Theoretical Study
Source: Molecules. 2024 Nov 14;29(22):5348. doi: 10.3390/molecules29225348 (PMC11596913; doi:10.3390/molecules29225348)
Supplement: Supplementary file 1 [file molecules-29-05348-s001.zip]

Archive with 1 entries (1 files):
- molecules-3282385-supplementary.pdf
